# Supplementary material for: 25 years of Drosophila “Sleep genes”
Source: Fly (Austin). 2025 May 6;19(1):2502180. doi: 10.1080/19336934.2025.2502180 (PMC12064057; doi:10.1080/19336934.2025.2502180)
Supplement: Table S1.xlsx [file KFLY_A_2502180_SM4121.xlsx]

## Sheet: Table S1
Gene Name	Role in Baseline Sleep	Role in Sleep Rebound	Year	PMID	General Mechanism	Specific Mechanism	Genetic Method
cAMP Response Element Binding Protein B (CrebB)	Promotes Wakefulness	Suppresses Rebound Following Deprivation	2001	11687816	Cellular Homeostasis	cAMP Signaling	Reverse Genetics
dunce	Promotes Sleep	ND	2001	11687816	Cellular Homeostasis	cAMP Signaling	Reverse Genetics
rutabaga	Promotes Wakefulness	ND	2001	11687816	Cellular Homeostasis	cAMP Signaling	Reverse Genetics
Hyperkinetic	Promotes Sleep	None	2007	17507560	Neural Signalling	Potassium Channel	Forward Genetic Screen
Relish	Promotes Sleep	None	2007	17520783	Gene Regulation	Inflammation/Immunity	Reverse Genetics
Heat shock protein 70 cognate 3 (a.k.a., BiP and Grp78)	None	Promotes Rebound Following Deprivation	2007	17552370	Cellular Homeostasis	Unfolded Protein Response	Reverse Genetics
rhomboid	Promotes Sleep	Promotes Rebound Following Deprivation	2007	17694052	Cellular Homeostasis	Growth Factor Signaling	Reverse Genetics
sleepless (a.k.a., quiver)	Promotes Sleep	Promotes Rebound Following Deprivation	2008	18635795	Neural Signalling	Potassium Channel	Forward Genetic Screen
Resistant to dieldrin	Promotes Sleep	ND	2008	18223647, 19038223	Neural Signalling	GABAergic Signaling	Reverse Genetics
Tyrosine decarboxylase 2	Promotes Wakefulness	ND	2008	18799671	Neural Signalling	Aminergic Signaling	Reverse Genetics
Tyramine β hydroxylase	Promotes Wakefulness	ND	2008	18799671	Neural Signalling	Aminergic Signaling	Reverse Genetics
Activating transcription factor-2	Promotes Sleep	ND	2008	18694958	Gene Regulation	Transcription Factor, Stress Response	Reverse Genetics
Pigment dispersing factor	Promotes Wakefulness	ND	2008	19038223	Neural Signalling	Neuropeptide Signaling	Reverse Genetics
Fragile X messenger ribonucleoprotein 1	Promotes Wakefulness	Promotes Rebound Following Deprivation	2009	19228950	Gene Regulation	RNA Translation and Trafficking, Neural Development and Plasticity	Reverse Genetics
Dopamine 1-like receptor 1	Promotes Wakefulness	ND	2009	19945394	Neural Signalling	Aminergic Signaling	Reverse Genetics
Ecdysone receptor	Promotes Sleep	Promotes Rebound Following Deprivation	2010	20215472	Gene Regulation	Nuclear Hormone Receptor, Steroid Signaling	Reverse Genetics
brummer	None	Suppresses Rebound Following Deprivation	2010	20824166	Cellular Homeostasis	Lipid metabolism and Storage	Reverse Genetics
Lipid storage droplet-2	None	Promotes Rebound Following Deprivation	2010	20824166	Cellular Homeostasis	Lipid metabolism and Storage	Reverse Genetics
Elongator complex protein 3	Promotes Sleep	ND	2010	20626565	Gene Regulation	Chromatin Regulation	Reverse Genetics
insomniac	Promotes Sleep	Promotes Rebound Following Deprivation	2011	22196332, 23055946	Cellular Homeostasis	Protein Degradation	Forward Genetic Screen
Angiotensin-converting enzyme-related	Promotes Sleep	ND	2011	21270318	Cellular Homeostasis	Peptidase, Heart Rate Regulation, Aging	Reverse Genetics
G protein alpha subunit o	Promotes Sleep	ND	2011	21358844	Cellular Homeostasis	G Protein Signaling	Reverse Genetics
bunched	None	Promotes Rebound Following Deprivation	2011	21549599	Gene Regulation	Transcription Factor	Reverse Genetics
Notch	None	Suppresses Rebound Following Deprivation	2011	21549599	Gene Regulation	Cell Fate Regulation	Reverse Genetics
sarah	Promotes Sleep	ND	2011	21900555	Cellular Homeostasis	Calcium Signaling, Mieosis, Courtship Behavior	Reverse Genetics
Calcineurin A at 14F	Promotes Sleep	None	2011	21900555, 21917797	Cellular Homeostasis	Calcium Signaling	Reverse Genetics
Calcineurin B	Promotes Sleep	None	2011	21900555, 21917797	Cellular Homeostasis	Calcium Signaling	Reverse Genetics
yellow-achaete intergenic RNA	Promotes Sleep	Promotes Rebound Following Deprivation	2011	21775470	Gene Regulation	Noncoding RNA	Reverse Genetics
Nedd8 ubiquitin like modifier	Promotes Sleep	ND	2011	22196332	Cellular Homeostasis	Protein Degradation	Reverse Genetics
basket	Promotes Sleep	None	2011	22197814	Gene Regulation	Kinase Signaling, Cell shape Regulation, Stress Response	Reverse Genetics
insomniac	Promotes Sleep	Promotes Rebound Following Deprivation	2012	23055946	Cellular Homeostasis	Protein Degradation	Reverse Genetics
regulator of cyclin A1	Promotes Sleep	ND	2012	22461610	Cellular Homeostasis	Cell Cycle Control	Reverse Genetics
cyclin A	Promotes Sleep	Promotes Rebound Following Deprivation	2012	22461610	Cellular Homeostasis	Cell Cycle Control	Reverse Genetics
Sulfonylurea receptor	Promotes Sleep	ND	2013	22105623	Cellular Homeostasis	Potasium Channel, Heart Development	Reverse Genetics
Vesicular monoamine transporter	Promotes Wakefulness	None	2013	23658190	Neural Signalling	Aminergic Signaling	Reverse Genetics
Histidine decarboxylase	Promotes Wakefulness	ND	2013	23844178	Neural Signalling	Histamine Signaling	Reverse Genetics
Histamine-gated chloride channel subunit 1	Promotes Wakefulness	ND	2013	23844178	Neural Signalling	Histamine Signaling	Reverse Genetics
short neuropeptide F receptor	Promotes Wakefulness	ND	2013	23796436	Neural Signalling	Neuropeptide Signaling	Reverse Genetics
Neuroligin 4	Promotes Sleep	ND	2013	24068821	Neural Signalling	Cell Adhesion, Synaptic Development	Reverse Genetics
Redeye	Promotes Sleep	ND	2014	24497543	Neural Signalling	Cholinergic Signaling	Forward Genetic Screen
wide awake	Promotes Sleep	ND	2014	24631345	Neural Signalling	GABAergic Signaling	Forward Genetic Screen
SIFamide	Promotes Sleep	ND	2014	24658384	Neural Signalling	Neuropeptide Signaling	Reverse Genetics
SIFamide receptor	Promotes Sleep	ND	2014	24658384	Neural Signalling	Neuropeptide Signaling	Reverse Genetics
Sex peptide receptor	Promotes Sleep	Promotes Rebound Following Deprivation	2014	25333796	Neural Signalling	Neuropeptide Signaling	Reverse Genetics
Myoinhibiting peptide precursor	Promotes Sleep	Promotes Rebound Following Deprivation	2014	25333796	Neural Signalling	Neuropeptide Signaling	Reverse Genetics
Diuretic hormone 31	Promotes Wakefulness	ND	2014	25455031	Neural Signalling	Neuropeptide Signaling	Reverse Genetics
taranis	Promotes Sleep	ND	2015	26096977	Cellular Homeostasis	Cell Cycle Regulation	Forward Genetic Screen
γ-aminobutyric acid transaminase	Promotes Wakefulness	ND	2015	24637426	Neural Signalling	GABAergic Signaling	Reverse Genetics
Insulin-like peptide 1	Promotes Sleep	ND	2015	25581915	Neural Signalling	Insulin Signaling	Reverse Genetics
Insulin-like peptide 2	Promotes Sleep	ND	2015	25581915	Neural Signalling	Insulin Signaling	Reverse Genetics
Insulin-like peptide 3	Promotes Sleep	ND	2015	25581915	Neural Signalling	Insulin Signaling	Reverse Genetics
Insulin-like peptide 6	Promotes Sleep	ND	2015	25581915	Neural Signalling	Insulin Signaling	Reverse Genetics
Insulin-like peptide 7	Promotes Sleep	ND	2015	25581915	Neural Signalling	Insulin Signaling	Reverse Genetics
Insulin-like receptor	Promotes Sleep	ND	2015	25581915	Neural Signalling	Insulin Signaling	Reverse Genetics
Anaplastic lymphoma kinase	Promotes Wakefulness	None	2015	26536237	Neural Signalling	Receptor Tyrosine Kinase Signaling	Reverse Genetics
Ca2+-channel protein ?1 subunit T	Promotes Wakefulness	ND	2015	26647714	Neural Signalling	Calcium Channel	Reverse Genetics
Adenosine deaminase acting on RNA	Promotes Wakefulness	None	2016	26813350	Gene Regulation	RNA Editing	Reverse Genetics
Dopamine 1-like receptor 2	Promotes Wakefulness	ND	2016	27487216	Neural Signalling	Aminergic Signaling	Reverse Genetics
Shaker cognate b	Promotes Sleep	ND	2016	27487216	Neural Signalling	Potasium Channel	Reverse Genetics
sandman	Promotes Wakefulness	ND	2016	27487216	Neural Signalling	Potasium Channel	Reverse Genetics
Transcription factor AP-2	Promotes Sleep	ND	2016	27829368	Gene Regulation	Transcription Factor	Reverse Genetics
Neurexin 1	Promotes Sleep	Promotes Rebound Following Deprivation	2016	27905548	Neural Signalling	Neuropeptide Signaling	Reverse Genetics
Vesicular acetylcholine transporter	Promotes Sleep	ND	2016	27905548	Neural Signalling	Cholinergic Signaling	Reverse Genetics
β-Amyloid precursor protein binding protein 1	Promotes Wakefulness	ND	2017	28314820	Neural Signalling	Post-Translational Protein Modification	Reverse Genetics
Excitatory amino acid transporter 1	Promotes Sleep	ND	2017	28314820	Neural Signalling	Glutamatergic Signaling	Reverse Genetics
Open rectifier K+ channel 1	Promotes Sleep	ND	2017	28682878	Neural Signalling	Potasium Channel	Reverse Genetics
rogdi	Promotes Sleep	Suppresses Rebound Following Deprivation	2017	28900300	Neural Signalling	GABAergic Signaling	Reverse Genetics
Tryptophan hydroxylase neuronal	Promotes Sleep	Promotes Rebound Following Deprivation	2017	28984573	Neural Signalling	Aminergic Signaling	Reverse Genetics
5-hydroxytryptamine (serotonin) receptor 2B	Promotes Sleep	Promotes Rebound Following Deprivation	2017	28984573	Neural Signalling	Aminergic Signaling	Reverse Genetics
F box and leucine-rich-repeat gene 4	Promotes Wakefulness	ND	2017	29174887	Cellular Homeostasis	Protein Degradation	Reverse Genetics
Jumonji domain containing 5	Promotes Sleep	ND	2018	29339751	Gene Regulation	Chromatin Regulation	Reverse Genetics
Jumonji domain containing 7	Promotes Sleep	ND	2018	29339751	Gene Regulation	Chromatin Regulation	Reverse Genetics
Nucleolar protein 66	Promotes Sleep	ND	2018	29339751	Gene Regulation	Chromatin Regulation	Reverse Genetics
Lysine demethylase 4B	Promotes Wakefulness	ND	2018	29339751	Gene Regulation	Chromatin Regulation	Reverse Genetics
let7	Promotes Sleep	None	2018	29949763	Gene Regulation	MicroRNA	Reverse Genetics
mir-984 stem loop	Promotes Sleep	None	2018	29949763	Gene Regulation	MicroRNA	Reverse Genetics
mir-986 stem loop	Promotes Sleep	None	2018	29949763	Gene Regulation	MicroRNA	Reverse Genetics
mir-977 stem loop	Promotes Sleep	None	2018	29949763	Gene Regulation	MicroRNA	Reverse Genetics
bantam	Promotes Sleep	None	2018	29949763	Gene Regulation	MicroRNA	Reverse Genetics
mir-1003 stem loop	Promotes Sleep	None	2018	29949763	Gene Regulation	MicroRNA	Reverse Genetics
bereft (a.k.a. miR263a)	Promotes Sleep	None	2018	29949763	Gene Regulation	MicroRNA	Reverse Genetics
mir-190 stem loop	Promotes Sleep	Promotes Rebound Following Deprivation	2018	29949763	Gene Regulation	MicroRNA	Reverse Genetics
mir-184 stem loop	Promotes Sleep	None	2018	29949763	Gene Regulation	MicroRNA	Reverse Genetics
mir-955 stem loop	Promotes Sleep	Suppresses Rebound Following Deprivation	2018	29949763	Gene Regulation	MicroRNA	Reverse Genetics
mir-956 stem loop	Promotes Sleep	Suppresses Rebound Following Deprivation	2018	29949763	Gene Regulation	MicroRNA	Reverse Genetics
mir-2b-1 stem loop	Promotes Sleep	None	2018	29949763	Gene Regulation	MicroRNA	Reverse Genetics
mir-981 stem loop	Promotes Sleep	None	2018	29949763	Gene Regulation	MicroRNA	Reverse Genetics
mir-1013 stem loop	Promotes Sleep	None	2018	29949763	Gene Regulation	MicroRNA	Reverse Genetics
mir-992 stem loop	Promotes Sleep	None	2018	29949763	Gene Regulation	MicroRNA	Reverse Genetics
mir-281-2 stem loop	Promotes Sleep	None	2018	29949763	Gene Regulation	MicroRNA	Reverse Genetics
mir-962 stem loop	Promotes Sleep	None	2018	29949763	Gene Regulation	MicroRNA	Reverse Genetics
mir-972 stem loop	Promotes Wakefulness	None	2018	29949763	Gene Regulation	MicroRNA	Reverse Genetics
mir-954 stem loop	Promotes Wakefulness	None	2018	29949763	Gene Regulation	MicroRNA	Reverse Genetics
mir-275 stem loop	Promotes Wakefulness	None	2018	29949763	Gene Regulation	MicroRNA	Reverse Genetics
mir-92a stem loop	Promotes Wakefulness	None	2018	29949763	Gene Regulation	MicroRNA	Reverse Genetics
mir-306 stem loop	Promotes Wakefulness	None	2018	29949763	Gene Regulation	MicroRNA	Reverse Genetics
mir-92b stem loop	Promotes Wakefulness	None	2018	29949763	Gene Regulation	MicroRNA	Reverse Genetics
mir-305 stem loop	Promotes Wakefulness	None	2018	29949763	Gene Regulation	MicroRNA	Reverse Genetics
mir-310 stem loop	Promotes Wakefulness	None	2018	29949763	Gene Regulation	MicroRNA	Reverse Genetics
mir-281-1 stem loop	None	Suppresses Rebound Following Deprivation	2018	29949763	Gene Regulation	MicroRNA	Reverse Genetics
mir-313 stem loop	None	Suppresses Rebound Following Deprivation	2018	29949763	Gene Regulation	MicroRNA	Reverse Genetics
mir-318 stem loop	None	Suppresses Rebound Following Deprivation	2018	29949763	Gene Regulation	MicroRNA	Reverse Genetics
mir-957 stem loop	None	Suppresses Rebound Following Deprivation	2018	29949763	Gene Regulation	MicroRNA	Reverse Genetics
mir-308 stem loop	None	Suppresses Rebound Following Deprivation	2018	29949763	Gene Regulation	MicroRNA	Reverse Genetics
mir-1014 stem loop	None	Suppresses Rebound Following Deprivation	2018	29949763	Gene Regulation	MicroRNA	Reverse Genetics
Innexin 6	Promotes Sleep	ND	2018	30109983	Neural Signalling	Gap Junctions	Reverse Genetics
pudgy	Promotes Sleep	Promotes Rebound Following Deprivation	2018	30186232	Cellular Homeostasis	Lipid Metabolism	Reverse Genetics
minidiscs	Promotes Wakefulness	ND	2018	30016498	Cellular Homeostasis	Amino Acid Transport	Reverse Genetics
Juvenile hormone Inducible-21	Promotes Wakefulness	ND	2018	30016498	Cellular Homeostasis	Amino Acid Transport	Reverse Genetics
eiger	Promotes Sleep	Promotes Rebound Following Deprivation	2018	30379810	Cellular Homeostasis	Cytokine Signaling	Reverse Genetics
wengen	Promotes Sleep	Promotes Rebound Following Deprivation	2018	30379810	Cellular Homeostasis	Cytokine Signaling	Reverse Genetics
Phosphoribosylformylglycinamidine synthase (a.k.a. Ade2)	Promotes Sleep	None	2018	30249751	Cellular Homeostasis	Purine Biosynthesis	Reverse Genetics
Excitatory amino acid transporter 2	Promotes Wakefulness	None	2018	30416062	Cellular Homeostasis	Amino Acid Transport	Reverse Genetics
Neurocalcin	Promotes Sleep	ND	2019	30865587	Neural Signalling	Calcium Signaling	Reverse Genetics
Serine hydroxymethyl transferase	Promotes Sleep	ND	2019	31064979	Cellular Homeostasis	Amino Acid Synthesis	Reverse Genetics
Serine racemase	Promotes Sleep	None	2019	31064979	Cellular Homeostasis	Amino Acid Synthesis	Reverse Genetics
metabotropic GABA-B receptor subtype 3	Promotes Wakefulness	ND	2019	31313987	Neural Signalling	GABAergic Signaling	Reverse Genetics
L-threonine dehydrogenase	Promotes Wakefulness	ND	2019	31313987	Cellular Homeostasis	Amino Acid Catabolism	Reverse Genetics
noktochor	Promotes Sleep	None	2019	31353186	Not Known	Likely Intercellular Signaling	Reverse Genetics
metabotropic Glutamate Receptor	Promotes Sleep	None	2019	31418019	Neural Signalling	Glutamatergic Signaling	Reverse Genetics
eukaryotic translation initiation factor 2 subunit alphaF-2α kinase	Promotes Sleep	ND	2020	32169212	Cellular Homeostasis	Kinase Signaling	Reverse Genetics
unpaired 2	Promotes Sleep	ND	2020	32745077	Cellular Homeostasis	Cytokine Signaling	Reverse Genetics
argus	Promotes Sleep	ND	2021	34085929	Cellular Homeostasis	Autophagy	Forward Genetic Screen
mir-276a stem loop	Promotes Wakefulness	ND	2021	33337563	Gene Regulation	MicroRNA	Reverse Genetics
stuxnet	Promotes Wakefulness	Suppresses Rebound Following Deprivation	2021	33410264	Cellular Homeostasis	Protein Degradation	Reverse Genetics
Polycomb	Promotes Sleep	ND	2021	33410264	Gene Regulation	Chromatin Regulation	Reverse Genetics
Octopamine β1 receptor	Promotes Wakefulness	Suppresses Rebound Following Deprivation	2021	33410264	Neural Signalling	Aminergic Signaling	Reverse Genetics
Octopamine β2 receptor	Promotes Wakefulness	Suppresses Rebound Following Deprivation	2021	33410264	Neural Signalling	Aminergic Signaling	Reverse Genetics
Octopamine β3 receptor	Promotes Wakefulness	Suppresses Rebound Following Deprivation	2021	33410264	Neural Signalling	Aminergic Signaling	Reverse Genetics
blue cheese	Promotes Wakefulness	ND	2021	34085929	Cellular Homeostasis	Vesicle Trafficking	Reverse Genetics
Autophagy-related 1	Promotes Wakefulness	ND	2021	34085929	Cellular Homeostasis	Autophagy	Reverse Genetics
Heat shock protein 70 cognate 3 (a.k.a., BiP)	Promotes Wakefulness	ND	2021	34085929	Cellular Homeostasis	Endoplasmic Reticulum Chaperone	Reverse Genetics
Autophagy-related 10	Promotes Wakefulness	ND	2021	34085929	Cellular Homeostasis	Autophagy	Reverse Genetics
Autophagy-related 8b	Promotes Wakefulness	ND	2021	34085929	Cellular Homeostasis	Autophagy	Reverse Genetics
Autophagy-related 7	Promotes Wakefulness	ND	2021	34085929	Cellular Homeostasis	Autophagy	Reverse Genetics
Autophagy-related 12	Promotes Wakefulness	ND	2021	34085929	Cellular Homeostasis	Autophagy	Reverse Genetics
Another Drosophila Unc-51-like kinase	Promotes Wakefulness	ND	2021	34085929	Cellular Homeostasis	Autophagy	Reverse Genetics
Atf6	Promotes Wakefulness	ND	2021	34085929	Gene Regulation	Transcription Factor	Reverse Genetics
Dram	Promotes Wakefulness	ND	2021	34085929	Cellular Homeostasis	Autophagy	Reverse Genetics
wacky	Promotes Wakefulness	ND	2021	34085929	Cellular Homeostasis	Autophagy	Reverse Genetics
kismet	Promotes Sleep	ND	2021	34088660	Gene Regulation	Chromatin Regulation	Reverse Genetics
cacophony	Promotes Sleep	ND	2021	34015490	Neural Signalling	Calcium Channel	Reverse Genetics
nicotinic Acetylcholine Receptor α2	Promotes Sleep	ND	2021	33493349	Neural Signalling	Cholinergic Signaling	Reverse Genetics
nicotinic Acetylcholine Receptor β2	Promotes Sleep	ND	2021	33493349	Neural Signalling	Cholinergic Signaling	Reverse Genetics
nicotinic Acetylcholine Receptor α1	Promotes Sleep	ND	2021	33493349	Neural Signalling	Cholinergic Signaling	Reverse Genetics
nicotinic Acetylcholine Receptor β1	Promotes Sleep	ND	2021	33493349	Neural Signalling	Cholinergic Signaling	Reverse Genetics
nicotinic Acetylcholine Receptor α5	Promotes Wakefulness	ND	2021	33493349	Neural Signalling	Cholinergic Signaling	Reverse Genetics
uncoordinated 79	Promotes Wakefulness	ND	2021	34849820	Neural Signalling	Sodium Channel Subunit	Reverse Genetics
Methoprene-tolerant	Promotes Wakefulness	ND	2021	34376377	Gene Regulation	Juvenile Hormone Receptor	Reverse Genetics
Mesencephalic astrocyte-derived neurotrophic factor	Promotes Sleep	ND	2021	33666288	Cellular Homeostasis	Neurotrophic Factor	Reverse Genetics
14-3-3ε	Promotes Sleep	ND	2021	34575915	Cellular Homeostasis	Second Messenger Signaling	Reverse Genetics
Hugin	Promotes Sleep	Suppresses Rebound Following Deprivation	2021	34782479	Neural Signalling	Neuropeptide Signaling	Reverse Genetics
rumpel	Promotes Wakefulness	ND	2021	34897385	Cellular Homeostasis	Solute/Sodium Symporter	Reverse Genetics
D-amino acid oxidase 1	Promotes Wakefulness	ND	2021	34922200	Cellular Homeostasis	Amino Acid Catabolism	Reverse Genetics
GABA transporter	Promotes Wakefulness	Promotes Rebound Following Deprivation	2022	35303417	Neural Signalling	GABAergic Signaling	Reverse Genetics
Lipophorin receptor 1	Promotes Wakefulness	ND	2022	36071487	Cellular Homeostasis	Lipid Uptake	Reverse Genetics
Lipophorin receptor 2	Promotes Wakefulness	ND	2022	36071487	Cellular Homeostasis	Lipid Uptake	Reverse Genetics
Dab adaptor protein (a.k.a.disabled)	Promotes Wakefulness	ND	2022	36071487	Cellular Homeostasis	Tyrosine Kinase Signaling	Reverse Genetics
Serotonin transporter	Promotes Wakefulness	ND	2022	36409783	Neural Signalling	Aminergic Signaling	Reverse Genetics
U snoRNA host gene 4	Promotes Wakefulness	ND	2022	36451091	Gene Regulation	Noncoding RNA	Reverse Genetics
Desaturase 1	Promotes Wakefulness	ND	2022	35199930	Other	Cuticular Hydrocarbon Synthesis	Reverse Genetics
Cytochrome P450 4g1	Promotes Wakefulness	ND	2022	35199930	Other	Cuticular Hydrocarbon Synthesis	Reverse Genetics
pickpocket 23	Promotes Wakefulness	ND	2022	35199930	Other	Pheromone Perception	Reverse Genetics
pickpocket 29	Promotes Wakefulness	ND	2022	35199930	Other	Pheromone Perception	Reverse Genetics
Connectin	Promotes Sleep	ND	2023	36608130	Cellular Homeostasis	Cell Adhesion, Synaptic Development	Reverse Genetics
daughterless	Promotes Sleep	ND	2023	36608130	Gene Regulation	Transcription Factor	Reverse Genetics
homothorax	Promotes Sleep	ND	2023	36608130	Gene Regulation	Transcription Factor	Reverse Genetics
G protein beta subunit 13F	Promotes Wakefulness	ND	2023	36608130	Cellular Homeostasis	G Protein Signaling	Reverse Genetics
twister	Promotes Wakefulness	ND	2023	36608130	Gene Regulation	Alternative Splicing	Reverse Genetics
Phosphatidylinositol glycan anchor biosynthesis class Q	Promotes Wakefulness	ND	2023	36608130	Cellular Homeostasis	Membrane Anchor	Reverse Genetics
Phosphatidylinositol glycan anchor biosynthesis class Z	Promotes Wakefulness	None	2023	36608130	Cellular Homeostasis	Membrane Anchor	Reverse Genetics
Phosphatidylinositol glycan anchor biosynthesis class O	Promotes Wakefulness	ND	2023	36608130	Cellular Homeostasis	Membrane Anchor	Reverse Genetics
Phosphatidylinositol glycan anchor biosynthesis class C	Promotes Wakefulness	ND	2023	36608130	Cellular Homeostasis	Membrane Anchor	Reverse Genetics
Phosphatidylinositol glycan anchor biosynthesis class G	Promotes Wakefulness	ND	2023	36608130	Cellular Homeostasis	Membrane Anchor	Reverse Genetics
Phosphatidylinositol glycan anchor biosynthesis class M	Promotes Wakefulness	ND	2023	36608130	Cellular Homeostasis	Membrane Anchor	Reverse Genetics
Ecdysone receptor	Promotes Sleep	ND	2023	36719183	Gene Regulation	Nuclear Hormone Receptor	Reverse Genetics
Ecdysone-induced protein 75B	Promotes Sleep	ND	2023	36719183	Gene Regulation	Nuclear Hormone Receptor	Reverse Genetics
ftz transcription factor 1	Promotes Sleep	ND	2023	36719183	Gene Regulation	Likely Nuclear Hormone Receptor	Reverse Genetics
Hormone receptor 3	Promotes Sleep	ND	2023	36719183	Gene Regulation	Nuclear Hormone Receptor	Reverse Genetics
retinal degeneration B	Promotes Sleep	ND	2023	36586155	Cellular Homeostasis	G Protein Signaling	Reverse Genetics
Cytoplasmic FMR1 interacting protein	Promotes Sleep	Promotes Rebound Following Deprivation	2023	36808152	Cellular Homeostasis	Cytoskeleton Regulation	Reverse Genetics
allnighter	Promotes Sleep	ND	2023	37217484	Cellular Homeostasis	Pseudokinase	Reverse Genetics
ebony	Promotes Wakefulness	ND	2023	37369755	Neural Signalling	Aminergic Signalling, Cuticle Formation	Reverse Genetics
Pallidin	Promotes Sleep	ND	2023	37682712	Cellular Homeostasis	Lysosome Biogenesis	Reverse Genetics
Biogenesis of lysosome-related organelles complex 1, subunit 1	Promotes Sleep	ND	2023	37682712	Cellular Homeostasis	Lysosome Biogenesis	Reverse Genetics
Biogenesis of lysosome-related organelles complex 1, subunit 2	Promotes Sleep	ND	2023	37682712	Cellular Homeostasis	Lysosome Biogenesis	Reverse Genetics
Dysbindin	Promotes Sleep	ND	2023	37682712	Cellular Homeostasis	Lysosome Biogenesis	Reverse Genetics
Juvenile hormone Inducible-21	Promotes Sleep	ND	2023	37682712	Cellular Homeostasis	Amino Acid Transport	Reverse Genetics
minidiscs	Promotes Sleep	ND	2023	37682712	Cellular Homeostasis	Amino Acid Transport	Reverse Genetics
raptor	Promotes Sleep	ND	2023	37682712	Cellular Homeostasis	TOR Signaling	Reverse Genetics
mechanistic Target of rapamycin	Promotes Sleep	ND	2023	37682712	Cellular Homeostasis	TOR Signaling	Reverse Genetics
moody	Promotes Sleep	ND	2023	37831742	Cellular Homeostasis	Blood Brain Barrier	Reverse Genetics
G protein alpha subunit o	Promotes Sleep	ND	2023	37831742	Cellular Homeostasis	G Protein Signaling	Reverse Genetics
locomotion defects	Promotes Sleep	ND	2023	37831742	Cellular Homeostasis	G Protein Signaling	Reverse Genetics
Lachesin	Promotes Sleep	ND	2023	37831742	Cellular Homeostasis	Septate Junctions	Reverse Genetics
Neuroglian	Promotes Sleep	ND	2023	37831742	Cellular Homeostasis	Cell Adhesion, Synaptic Development	Reverse Genetics
Protein kinase, cAMP-dependent, catalytic subunit 1	Promotes Sleep	ND	2023	37831742	Cellular Homeostasis	Kinase Signaling	Reverse Genetics
speck (a.k.a. Dat and AANAT1)	None	Suppresses Rebound Following Deprivation	2000, 2020	10710313, 32955431	Neural Signalling	Aminergic Signaling	Reverse Genetics
fumin	Promotes Sleep	Promotes Rebound Following Deprivation	2005, 2008	16093388, 18457233	Neural Signalling	Aminergic Signaling	Forward Genetic Screen
Shaker	Promotes Sleep	None	2005, 2011	15858564, 22196332	Neural Signalling	Potassium Channel	Forward Genetic Screen
5-hydroxytryptamine (serotonin) receptor 1A	Promotes Sleep	None	2006, 2017	16753559, 28984573	Neural Signalling	Aminergic Signaling	Reverse Genetics
Cullin-3	Promotes Sleep	Promotes Rebound Following Deprivation	2011, 2012	22196332, 23055946	Cellular Homeostasis	Protein Degradation	Reverse Genetics
Homer	Promotes Sleep	None	2012, 2019	22532843, 31418019	Neural Signalling	Glutamatergic Signaling	Reverse Genetics
NMDA receptor 1	Promotes Sleep	ND	2015, 2019	26023770, 31064979	Neural Signalling	Glutamatergic Signaling	Reverse Genetics
Insulin-like peptide 5	Promotes Sleep	ND	2015, 2021	25581915, 34998032	Neural Signalling	Insulin Signaling	Reverse Genetics
Neurofibromin 1	Promotes Sleep	ND	2015, 2023	26536237, 37593040	Cellular Homeostasis	G Protein Signaling	Reverse Genetics
							Reverse Genetics
